# Supplementary material for: Exploring the Potential Impact of GLP-1 Receptor Agonists on Substance Use, Compulsive Behavior, and Libido: Insights from Social Media Using a Mixed-Methods Approach
Source: Brain Sci. 2024 Jun 20;14(6):617. doi: 10.3390/brainsci14060617 (PMC11202225; doi:10.3390/brainsci14060617)
Supplement: Supplementary file 1 [file brainsci-14-00617-s001.zip]

Archive with 1 entries (1 files):
- brainsci-3037025-supplementary.pdf
